# Supplementary material for: A randomized controlled trial on the efficacy of life review therapy targeting incurably ill cancer patients: do their informal caregivers benefit?
Source: Support Care Cancer. 2020 Jul 3;29(3):1257–64. doi: 10.1007/s00520-020-05592-w (PMC7843535; doi:10.1007/s00520-020-05592-w)
Supplement: Supplementary file 1 — (SPS 7 kb) [file 520_2020_5592_MOESM1_ESM.sps]

** Table 1.
recode opl (1=1) (2 thru 3=2) (4 thru 5=3) (6 thru 7=4) (8=5) (9=6) into OPLr.
recode levov (0=0) (1 thru 9=1) into LEVOVr.
execute.
CROSSTABS /TABLES=SEXE BURGST KIND OPLr LEVOVr tumorType BY GROEPp /FORMAT=AVALUE TABLES /STATISTICS=CHISQ /CELLS=COUNT COLUMN /COUNT ROUND CELL.
FREQUENCIES VARIABLES=Leeftijd /FORMAT=NOTABLE /STATISTICS=STDDEV MINIMUM MAXIMUM MEAN /ORDER=ANALYSIS.
SORT CASES BY GROEPp.
SPLIT FILE LAYERED BY GROEPp.
FREQUENCIES VARIABLES=Leeftijd /FORMAT=NOTABLE /STATISTICS=STDDEV MINIMUM MAXIMUM MEAN /ORDER=ANALYSIS.
SPLIT FILE OFF.
T-TEST GROUPS=GROEPp(1 2) /MISSING=ANALYSIS /VARIABLES=Leeftijd /CRITERIA=CI(.95).

** Table 2.
* data aanpassen.
dataset copy analysesL.
dataset activate analysesL.
FILTER OFF.
USE ALL.
SELECT IF (dropout=0).
EXECUTE.
VARSTOCASES
  /MAKE outcome FROM cradis crafin cralack craheal craself HADStot HADSangst HADSdep totptgi ptgiI ptgiII ptgiIII ptgiIV ptgiV
  /INDEX=measure(14) /KEEP=PTCODE Meting GROEPp /NULL=KEEP.
value labels measure 1 'CRA - disrupted schedule' 2 'CRA - financial problems' 3 'CRA - lack of family support' 4 'CRA - health problems' 5 'CRA - self-esteem'
  6 'HADS - total' 7 'HADS - anxiety' 8 'HADS - depression'
  9 'PTGI - total' 10 'PTGI - relating to others' 11 'PTGI - new possibilities' 12 'PTGI - personal strength' 13 'PTGI - spiritual change' 14 'PTGI - appreciation of life'.
variable labels outcome ''.
* linear mixed model.
SORT CASES BY measure.
SPLIT FILE LAYERED BY measure.
MIXED outcome BY meting
 /CRITERIA = CIN(95) MXITER(100) MXSTEP(5) SCORING(1) SINGULAR(0.000000000001) HCONVERGE(0, ABSOLUTE) LCONVERGE(0, ABSOLUTE) PCONVERGE(0.000001, ABSOLUTE) 
 /FIXED = meting | SSTYPE(3) /RANDOM=INTERCEPT | SUBJECT(PTCODE) COVTYPE(UN) /METHOD = REML .
SPLIT FILE OFF.
* descriptives per meting.
SORT CASES BY measure meting.
SPLIT FILE LAYERED BY measure meting.
FREQUENCIES VARIABLES=outcome /FORMAT=NOTABLE /STATISTICS=STDDEV MEAN /ORDER=ANALYSIS.
SPLIT FILE OFF.

** Table 3.
* linear mixed model.
SORT CASES BY measure.
SPLIT FILE LAYERED BY measure.
MIXED outcome BY meting GROEPp 
 /CRITERIA = CIN(95) MXITER(100) MXSTEP(5) SCORING(1) SINGULAR(0.000000000001) HCONVERGE(0, ABSOLUTE) LCONVERGE(0, ABSOLUTE) PCONVERGE(0.000001, ABSOLUTE) 
 /FIXED = meting GROEPp meting*GROEPp | SSTYPE(3) /RANDOM=INTERCEPT | SUBJECT(PTCODE) COVTYPE(UN) /METHOD = REML .
SPLIT FILE OFF.
* descriptives per meting.
SORT CASES BY measure meting GROEPp.
SPLIT FILE LAYERED BY measure meting GROEPp.
FREQUENCIES VARIABLES=outcome /FORMAT=NOTABLE /STATISTICS=STDDEV MEAN /ORDER=ANALYSIS.
SPLIT FILE OFF.
* verschillen per meting.
SORT CASES BY measure meting.
SPLIT FILE LAYERED BY measure meting.
T-TEST GROUPS=GROEPp(1 2) /MISSING=ANALYSIS /VARIABLES=outcome /CRITERIA=CI(.95).
SPLIT FILE OFF.

** NIEUWE ANALYSES.
* T0-outcome bepalen.
SORT CASES BY PTCODE(A) Meting(A) measure(A).
AGGREGATE /OUTFILE=* MODE=ADDVARIABLES /BREAK=PTCODE measure /outcomeT0=FIRST(outcome).
* T0-outcome dichotomiseren: HADS-a/-d>7; HADS-t>14; PTGI >=3.
compute outcomeT0d=$sysmis.
if (measure=6) outcomeT0d=(outcome>=15).
if ((measure=7)|(measure=8)) outcomeT0d=(outcome>=8).
if (measure>=10) outcomeT0d=(outcome>=3).
execute.
formats outcomeT0d (F1.0).
** PTGI goed berekend, of had dit gemiddeld over aantal valid items moeten zijn??.

* descriptives.
USE ALL.
COMPUTE filter_$=(meting=1).
VARIABLE LABELS filter_$ 'FILTER'.
VALUE LABELS filter_$ 0 'Not Selected' 1 'Selected'.
FORMATS filter_$ (f1.0).
FILTER BY filter_$.
EXECUTE.
CROSSTABS /TABLES=GROEPp BY outcomeT0d BY measure /FORMAT=AVALUE TABLES /STATISTICS=CHISQ /CELLS=COUNT ROW /COUNT ROUND CELL.
USE ALL.
FILTER OFF.
* verschil in verloop tussen laag en hoog [hele groep].
SORT CASES BY measure.
SPLIT FILE LAYERED BY measure.
MIXED outcome BY meting outcomeT0d 
 /CRITERIA = CIN(95) MXITER(100) MXSTEP(5) SCORING(1) SINGULAR(0.000000000001) HCONVERGE(0, ABSOLUTE) LCONVERGE(0, ABSOLUTE) PCONVERGE(0.000001, ABSOLUTE) 
 /FIXED = meting outcomeT0d meting*outcomeT0d | SSTYPE(3) /RANDOM=INTERCEPT | SUBJECT(PTCODE) COVTYPE(UN) /METHOD = REML .
SPLIT FILE OFF.
* moderatie interventie effect tussen laag en hoog?.
SORT CASES BY measure.
SPLIT FILE LAYERED BY measure.
MIXED outcome BY meting GROEPp outcomeT0d 
 /CRITERIA = CIN(95) MXITER(100) MXSTEP(5) SCORING(1) SINGULAR(0.000000000001) HCONVERGE(0, ABSOLUTE) LCONVERGE(0, ABSOLUTE) PCONVERGE(0.000001, ABSOLUTE) 
 /FIXED = meting GROEPp meting*GROEPp outcomeT0d GROEPp*outcomeT0d meting*outcomeT0d meting*GROEPp*outcomeT0d| SSTYPE(3) /RANDOM=INTERCEPT | SUBJECT(PTCODE) COVTYPE(UN) /METHOD = REML .
SPLIT FILE OFF.
SORT CASES BY measure meting GROEPp outcomeT0d.
SPLIT FILE LAYERED BY measure meting GROEPp outcomeT0d.
FREQUENCIES VARIABLES=outcome /FORMAT=NOTABLE /STATISTICS=STDDEV MEAN /ORDER=ANALYSIS.
SPLIT FILE OFF.

** Cronbach's alpha.
* schalen hercoderen.
RECODE HADS1 (1=3)  (2=2)  (3=1)  (4=0)  INTO  HADS1r .
RECODE HADS2 (1=0)  (2=1)  (3=2)  (4=3)  INTO  HADS2r .
RECODE HADS3 (1=3)  (2=2)  (3=1)  (4=0)  INTO  HADS3r .
RECODE HADS4 (1=0)  (2=1)  (3=2)  (4=3)  INTO  HADS4r .
RECODE HADS5 (1=3)  (2=2)  (3=1)  (4=0)  INTO  HADS5r .
RECODE HADS6 (1=3)  (2=2)  (3=1)  (4=0)  INTO  HADS6r .
RECODE HADS7 (1=0)  (2=1)  (3=2)  (4=3)  INTO  HADS7r .
RECODE HADS8 (1=3)  (2=2)  (3=1)  (4=0)  INTO  HADS8r .
RECODE HADS9 (1=0)  (2=1)  (3=2)  (4=3)  INTO  HADS9r .
RECODE HADS10 (1=3)  (2=2)  (3=1)  (4=0)  INTO  HADS10r .
RECODE HADS11 (1=3)  (2=2)  (3=1)  (4=0)  INTO  HADS11r .
RECODE HADS12 (1=0)  (2=1)  (3=2)  (4=3)  INTO  HADS12r.
RECODE HADS13 (1=3)  (2=2)  (3=1)  (4=0)  INTO  HADS13r .
RECODE HADS14 (1=0)  (2=1)  (3=2)  (4=3)  INTO  HADS14r .
recode CRA2 CRA3 CRA15 CRA21 CRA22 (1=5) (2=4) (3=3) (4=2) (5=1) into CRA2_r CRA3_r CRA15_r CRA21_r CRA22_r.
EXECUTE.
* reliability.
RELIABILITY /VARIABLES=CRA1 CRA7 CRA14 CRA20
  /SCALE('CRAdis') ALL /MODEL=ALPHA  /SUMMARY=TOTAL.
RELIABILITY /VARIABLES=CRA22_r CRA23 CRA24
  /SCALE('CRAfin') ALL /MODEL=ALPHA  /SUMMARY=TOTAL.
RELIABILITY /VARIABLES=CRA3_r CRA9 CRA11 CRA13 CRA17
  /SCALE('CRAlack') ALL /MODEL=ALPHA  /SUMMARY=TOTAL.
RELIABILITY /VARIABLES=CRA2_r CRA5 CRA8 CRA18
  /SCALE('CRAheal') ALL /MODEL=ALPHA  /SUMMARY=TOTAL.
RELIABILITY /VARIABLES=CRA4 CRA6 CRA10 CRA12 CRA15_r CRA19 CRA21_r
  /SCALE('CRAself') ALL /MODEL=ALPHA  /SUMMARY=TOTAL.
RELIABILITY /VARIABLES=HADS1r HADS2r HADS3r HADS4r HADS5r HADS6r HADS7r HADS8r HADS9r HADS10r HADS11r HADS12r HADS13r HADS14r 
  /SCALE('HADSt') ALL /MODEL=ALPHA  /SUMMARY=TOTAL.
RELIABILITY /VARIABLES=HADS1r HADS3r HADS5r HADS7r HADS9r HADS11r HADS13r 
  /SCALE('HADSa') ALL /MODEL=ALPHA /SUMMARY=TOTAL.
RELIABILITY /VARIABLES=HADS2r HADS4r HADS6r HADS8r HADS10r HADS12r HADS14r 
  /SCALE('HADSd') ALL  /MODEL=ALPHA  /SUMMARY=TOTAL.
RELIABILITY /VARIABLES=PTGI6 PTGI8 PTGI9 PTGI15 PTGI16 PTGI20 PTGI21
  /SCALE('ptgiI') ALL /MODEL=ALPHA  /SUMMARY=TOTAL.
RELIABILITY /VARIABLES=PTGI1 PTGI3 PTGI7 PTGI14 PTGI17
  /SCALE('ptgiII') ALL /MODEL=ALPHA  /SUMMARY=TOTAL.
RELIABILITY /VARIABLES=PTGI4 PTGI10 PTGI11 PTGI19
  /SCALE('ptgiIII') ALL /MODEL=ALPHA  /SUMMARY=TOTAL.
RELIABILITY /VARIABLES=PTGI5 PTGI18
  /SCALE('ptgiIV') ALL /MODEL=ALPHA  /SUMMARY=TOTAL.
RELIABILITY /VARIABLES=PTGI2 PTGI12 PTGI13
  /SCALE('ptgiV') ALL /MODEL=ALPHA  /SUMMARY=TOTAL.
